# Supplementary material for: Metabolomic Profiling and Antioxidant Properties of Chilean Eucryphia cordifolia Cav.: Insights from Leaves, Flowers, and Monofloral Honey
Source: Antioxidants (Basel). 2025 Feb 28;14(3):292. doi: 10.3390/antiox14030292 (PMC11939269; doi:10.3390/antiox14030292)
Supplement: Supplementary file 1 [file antioxidants-14-00292-s001.zip]

Archive with 1 entries (1 files):
- antioxidants-3443181-Supplementary Materials.pdf
